# Supplementary material for: Thermodynamic and Computational (DFT) Study of Non-Covalent Interaction Mechanisms of Charge Transfer Complex of Linagliptin with 2,3-Dichloro-5,6-dicyano-1,4-benzoquinone (DDQ) and Chloranilic acid (CHA)
Source: Molecules. 2022 Sep 25;27(19):6320. doi: 10.3390/molecules27196320 (PMC9572772; doi:10.3390/molecules27196320)
Supplement: Supplementary file 1 [file molecules-27-06320-s001.zip]

Archive with 1 entries (1 files):
- molecules-1922241-supplementary.pdf
